# Supplementary material for: Reproductive Seasonality of the Antarctic Sea Pen Malacobelemnon daytoni (Octocorallia, Pennatulacea, Kophobelemnidae)
Source: PLoS One. 2016 Oct 12;11(10):e0163152. doi: 10.1371/journal.pone.0163152 (PMC5061322; doi:10.1371/journal.pone.0163152)
Supplement: S1 File — (XLSX) [file pone.0163152.s004.xlsx]

## Sheet: Females
Month	ERF	MSI	Year
jan-09	30	14.52	2009
jan-09	27		2009
jan-09	7		2009
jan-09	17		2009
jan-09	18		2009
jan-09	21		2009
2009-02-01	5	12.31	2009
2009-02-01	23		2009
2009-02-01	0		2009
2009-02-01	0		2009
2009-02-01	21		2009
2009-03-01	99	16.42	2009
2009-03-01	71		2009
2009-03-01	64		2009
2009-03-01	61		2009
2009-03-01	6		2009
2009-03-01	0		2009
2009-03-01	4		2009
2009-03-01	25		2009
2009-03-01	14		2009
2009-03-01	27		2009
ap-09	25	13.34	2009
ap-09	14		2009
ap-09	16		2009
ap-09	14		2009
2009-05-01	30	14.63	2009
2009-05-01	16		2009
2009-05-01	19		2009
2009-05-01	33		2009
2009-05-01	37		2009
2009-06-01	24	13.14	2009
2009-06-01	11		2009
2009-06-01	25		2009
2009-06-01	5		2009
2009-07-01	47	14.04	2009
2009-07-01	3		2009
2009-07-01	31		2009
2009-07-01	22		2009
2009-07-01	12		2009
aug-09	27	14.16	2009
aug-09	32		2009
aug-09	10		2009
aug-09	22		2009
aug-09	32		2009
2009-09-01	35	12.27	2009
2009-09-01	0		2009
2009-09-01	2		2009
2009-10-01			2009
2009-10-01	21		2009
2009-11-01	15	12.95	2009
2009-11-01	6		2009
2009-11-01	20		2009
2009-11-01	27		2009
2009-11-01	1		2009
dec-09	9	15.13	2009
dec-09	10		2009
dec-09	14		2009
dec-09	5		2009
dec-09	13		2009
dec-09	13		2009
dec-09	32		2009
dec-09	27		2009
dec-09	16		2009
dec-09	31		2009
dec-09	44		2009
jan-10	37	13.87	2010
jan-10	0		2010
jan-10	14		2010
jan-10	14		2010
jan-10	17		2010
2010-02-01	4	12.29	2010
2010-02-01	18		2010
2010-03-01			2010
ap-10	21	13.11	2010
ap-10	18		2010
2010-05-01	33	13.98	2010
2010-05-01	23		2010
2010-05-01	22		2010
2010-05-01	24		2010
2010-05-01	32		2010
2010-05-01	2		2010
2010-05-01	18		2010
2010-06-01			2010
2010-07-01	13	12.74	2010
2010-07-01	15		2010
2010-07-01	11		2010
2010-07-01	10		2010
2010-07-01	7		2010
2010-07-01	8		2010
aug-10	12	12.39	2010
aug-10	26		2010
aug-10	1		2010
aug-10	8		2010
2010-09-01			2010
2010-10-01			2010
2010-11-01	8	10.61	2010
2010-11-01	4		2010
2010-11-01	3		2010
2010-11-01	4		2010
dec-10	0	14.03	2010
dec-10	60		2010
dec-10	12		2010
dec-10	47		2010
dec-10	3		2010
dec-10	13		2010

## Sheet: Males
Month	ERF	MSI	Year
jan-09	12	15.5	2009
jan-09	11		2009
jan-09	11		2009
2009-02-01	7	16.2	2009
2009-02-01	17		2009
2009-02-01	36		2009
2009-02-01	144		2009
2009-02-01	1		2009
2009-02-01	14		2009
2009-03-01	155	16.08	2009
2009-03-01	89		2009
2009-03-01	29		2009
2009-03-01	114		2009
2009-03-01	37		2009
2009-03-01	0		2009
2009-03-01	0		2009
2009-03-01	0		2009
2009-03-01	7		2009
ap-09	12	15.35	2009
ap-09	26		2009
2009-05-01	87	16.9	2009
2009-05-01	96		2009
2009-05-01	59		2009
2009-05-01	30		2009
2009-05-01	40		2009
2009-06-01	3	10.45	2009
2009-06-01	0		2009
2009-06-01	0		2009
2009-06-01	0		2009
2009-07-01	8	13.19	2009
2009-07-01	28		2009
2009-07-01	0		2009
2009-07-01	0		2009
aug-09			2009
2009-09-01	2	9.31	2009
2009-09-01	0		2009
2009-09-01	0		2009
2009-09-01	1		2009
2009-09-01	0		2009
2009-09-01	0		2009
2009-10-01	42	15.1	2009
2009-10-01	0		2009
2009-11-01	0	12.35	2009
2009-11-01	0		2009
2009-11-01	1		2009
dec-09	3	17.09	2009
dec-09	2		2009
dec-09	2		2009
dec-09	53		2009
dec-09	49		2009
dec-09	5		2009
jan-10	1	15.16	2010
jan-10	14		2010
jan-10	5		2010
jan-10	5		2010
2010-02-01	3	13.77	2010
2010-02-01	6		2010
2010-02-01	14		2010
2010-02-01	4		2010
2010-02-01	60		2010
2010-02-01	0		2010
2010-02-01	20		2010
2010-03-01			2010
ap-10	102	17.87	2010
ap-10	59		2010
ap-10	40		2010
2010-05-01	92	18.94	2010
2010-05-01	135		2010
2010-05-01	17		2010
2010-06-01			2010
2010-07-01	8	14.36	2010
2010-07-01	0		2010
2010-07-01	0		2010
2010-07-01	10		2010
aug-10	15	14.16	2010
aug-10	0		2010
aug-10	8		2010
2010-09-01			2010
2010-10-01			2010
2010-11-01	15	13.97	2010
dec-10	55	15.78	2010
dec-10	0		2010

## Sheet: Stages
Month	Mature oocytes	Stage II	Stage I	Year
jan-09	30	38	48	2009
jan-09	27	7	34	2009
jan-09	7	20	43	2009
jan-09	17	40	27	2009
jan-09	18	16	6	2009
jan-09	21	34	8	2009
2009-02-01	5	20	13	2009
2009-02-01	23	49	82	2009
2009-02-01	0	4	22	2009
2009-02-01	0	8	8	2009
2009-02-01	21	54	19	2009
2009-03-01	99	19	5	2009
2009-03-01	71	15	2	2009
2009-03-01	64	65	38	2009
2009-03-01	61	35	13	2009
2009-03-01	6	6	3	2009
2009-03-01	0	0	0	2009
2009-03-01	4	17	10	2009
2009-03-01	25	17	2	2009
2009-03-01	14	3	13	2009
2009-03-01	27	31	46	2009
ap-09	25	36	22	2009
ap-09	14	4	3	2009
ap-09	16	7	3	2009
ap-09	14	2	0	2009
2009-05-01	30	10	1	2009
2009-05-01	16	5	0	2009
2009-05-01	19	8	0	2009
2009-05-01	33	26	6	2009
2009-05-01	37	21	22	2009
2009-06-01	24	33	31	2009
2009-06-01	11	36	42	2009
2009-06-01	25	11	5	2009
2009-06-01	5	48	37	2009
2009-07-01	47	29	19	2009
2009-07-01	3	5	3	2009
2009-07-01	31	16	2	2009
2009-07-01	22	10	3	2009
2009-07-01	12	5	6	2009
aug-09	27	3	16	2009
aug-09	32	12	17	2009
aug-09	10	11	51	2009
aug-09	22	27	18	2009
aug-09	32	24	22	2009
2009-09-01	35	16	16	2009
2009-09-01	0	14	9	2009
2009-09-01	2	4	2	2009
2009-10-01
2009-10-01	21	9	4	2009
2009-11-01	15	27	44	2009
2009-11-01	6	3	2	2009
2009-11-01	20	6	2	2009
2009-11-01	27	35	16	2009
2009-11-01	1	1	8	2009
dec-09	9	19	6	2009
dec-09	10	14	3	2009
dec-09	14	9	1	2009
dec-09	5	9	0	2009
dec-09	13	6	1	2009
dec-09	13	3	0	2009
dec-09	32	33	7	2009
dec-09	27	20	7	2009
dec-09	16	13	0	2009
dec-09	31	5	3	2009
dec-09	44	22	21	2009
jan-10	37	10	1	2010
jan-10	0	0	0	2010
jan-10	14	13	15	2010
jan-10	14	2	0	2010
jan-10	17	14	3	2010
2010-02-01	4	9	2	2010
2010-02-01	18	12	10	2010
2010-03-01
ap-10	21	23	17	2010
ap-10	18	62	27	2010
2010-05-01	33	44	10	2010
2010-05-01	23	0	0	2010
2010-05-01	22	24	16	2010
2010-05-01	24	46	31	2010
2010-05-01	32	33	22	2010
2010-05-01	2	0	3	2010
2010-05-01	18	23	14	2010
2010-06-01
2010-07-01	13	42	20	2010
2010-07-01	15	8	1	2010
2010-07-01	11	26	4	2010
2010-07-01	10	8	12	2010
2010-07-01	7	27	37	2010
2010-07-01	8	17	14	2010
aug-10	12	31	10	2010
aug-10	26	46	13	2010
aug-10	1	23	24	2010
aug-10	8	41	31	2010
2010-09-01
2010-10-01
2010-11-01	8	14	8	2010
2010-11-01	4	8	4	2010
2010-11-01	3	2	0	2010
2010-11-01	4	19	3	2010
dec-10	0	29	40	2010
dec-10	60	58	8	2010
dec-10	12	34	7	2010
dec-10	47	76	9	2010
dec-10	3	15	5	2010
dec-10	13	44	9	2010

## Sheet: Sizes
Year	Month	Spermatic cyst size (µm)	Ooocyte diameter (µm)
2009	1	193	104
2009	1	264	66
2009	1	201	245
2009	1	345	147
2009	1	195	77
2009	1	349	66
2009	1	272	228
2009	1	354	93
2009	1	353	58
2009	1	247	245
2009	1	302	197
2009	1	186	70
2009	1	162	55
2009	1	293	86
2009	1	106	240
2009	1	260	86
2009	1	339	74
2009	1	327	56
2009	1	222	62
2009	1	297	48
2009	1	255	73
2009	1	264	242
2009	1	344	50
2009	1	199	32
2009	1	194	51
2009	1	253	53
2009	1	307	219
2009	1	291	236
2009	1	367	63
2009	1	288	58
2009	1	299	249
2009	1	249	125
2009	1	310	62
2009	1	323	120
2009	1	195	69
2009	1	303	51
2009	1	294	79
2009	1	300	246
2009	1	270	61
2009	1	302	55
2009	1	295	56
2009	1	314	50
2009	1	323	56
2009	1	309	64
2009	1	235	52
2009	1	191	38
2009	1	300	243
2009	1	257	73
2009	1	304	80
2009	1	355	128
2009	1	347	96
2009	1	293	233
2009	1	292	60
2009	1	289	49
2009	1	287	54
2009	1	386	48
2009	1	245	44
2009	1	358	27
2009	1	319	24
2009	1	300	43
2009	1	165	50
2009	1	187	50
2009	1	223	38
2009	1	315	26
2009	1	219	63
2009	1	220	57
2009	1	263	56
2009	1	310	241
2009	1	341	30
2009	1	360	41
2009	1	261	40
2009	1	318	77
2009	1	340	237
2009	1	222	226
2009	1	347	244
2009	1	264	102
2009	1	285	65
2009	1	307	51
2009	1		79
2009	1		81
2009	1		93
2009	1		62
2009	1		71
2009	1		49
2009	1		55
2009	1		59
2009	1		57
2009	1		48
2009	1		44
2009	1		69
2009	1		65
2009	1		124
2009	1		75
2009	1		71
2009	1		81
2009	1		75
2009	1		66
2009	1		111
2009	1		225
2009	1		115
2009	1		72
2009	1		273
2009	1		116
2009	1		258
2009	1		65
2009	1		64
2009	1		79
2009	1		77
2009	1		86
2009	1		119
2009	1		124
2009	1		101
2009	1		110
2009	1		99
2009	1		127
2009	1		252
2009	1		221
2009	1		193
2009	1		198
2009	1		216
2009	1		195
2009	1		196
2009	1		224
2009	1		219
2009	1		149
2009	1		186
2009	1		125
2009	1		119
2009	1		113
2009	1		63
2009	1		32
2009	1		36
2009	1		35
2009	1		47
2009	1		30
2009	1		46
2009	1		38
2009	1		44
2009	1		36
2009	1		42
2009	1		61
2009	1		42
2009	1		161
2009	1		75
2009	1		166
2009	1		70
2009	1		153
2009	1		37
2009	1		40
2009	1		33
2009	1		33
2009	1		70
2009	1		193
2009	1		161
2009	1		162
2009	1		73
2009	1		49
2009	1		34
2009	1		63
2009	1		56
2009	1		39
2009	1		150
2009	1		42
2009	1		34
2009	1		44
2009	1		136
2009	1		138
2009	1		60
2009	1		49
2009	1		49
2009	1		151
2009	1		52
2009	1		43
2009	1		161
2009	1		85
2009	1		60
2009	1		47
2009	1		38
2009	1		61
2009	1		68
2009	1		153
2009	1		166
2009	1		161
2009	1		163
2009	1
2009	1		141
2009	1		60
2009	1		62
2009	1		43
2009	1		158
2009	1		39
2009	1		56
2009	1		54
2009	1		70
2009	1		76
2009	1		55
2009	1		86
2009	1		45
2009	1		55
2009	1		36
2009	1		39
2009	1		88
2009	1		148
2009	1		50
2009	1		37
2009	1		152
2009	1		63
2009	1		55
2009	1		44
2009	1		39
2009	1		73
2009	1		32
2009	1		67
2009	1		28
2009	1		33
2009	1		62
2009	1		64
2009	1		92
2009	1		66
2009	1		60
2009	1		67
2009	1		34
2009	1		53
2009	1		127
2009	1		53
2009	1		47
2009	1		36
2009	1		36
2009	1		67
2009	1		44
2009	1		77
2009	1		75
2009	1		83
2009	1		64
2009	1		62
2009	1		39
2009	1		38
2009	1		38
2009	1		81
2009	1		41
2009	1		40
2009	1		54
2009	1		80
2009	1		157
2009	1		57
2009	1		35
2009	1		37
2009	1		91
2009	1		78
2009	1		39
2009	1		78
2009	1		80
2009	1		49
2009	1		116
2009	1		73
2009	1		47
2009	1		132
2009	1		55
2009	1		111
2009	1		113
2009	1		67
2009	1		213
2009	1		45
2009	1		195
2009	1		89
2009	1		116
2009	1		86
2009	1		69
2009	1		87
2009	1		49
2009	1		29
2009	1		27
2009	1		47
2009	1		102
2009	1		29
2009	1		96
2009	1		95
2009	1		72
2009	1		47
2009	1		69
2009	1		72
2009	1		230
2009	1		81
2009	1		97
2009	1		83
2009	1		84
2009	1		60
2009	1		40
2009	1		41
2009	1		36
2009	1		39
2009	1		66
2009	1		49
2009	1		28
2009	1		44
2009	1		33
2009	1		52
2009	1		74
2009	1		56
2009	1		108
2009	1		234
2009	1		109
2009	1		83
2009	1		41
2009	1		60
2009	1		80
2009	1		237
2009	1		53
2009	1		42
2009	1		85
2009	1		81
2009	1		51
2009	1		39
2009	1		87
2009	1		96
2009	1		90
2009	1		53
2009	1		213
2009	1		190
2009	1		96
2009	1		221
2009	1		210
2009	1		160
2009	1		91
2009	1		117
2009	1		113
2009	1		81
2009	1		109
2009	1		220
2009	1		194
2009	1		105
2009	1		93
2009	1		84
2009	1		74
2009	1		205
2009	1		96
2009	1		103
2009	1		117
2009	1
2009	1		211
2009	1		90
2009	1		173
2009	1		86
2009	1		80
2009	1		57
2009	1		202
2009	1		109
2009	1		104
2009	1		86
2009	1		158
2009	1		97
2009	1		182
2009	1		64
2009	1		185
2009	1		163
2009	1		67
2009	1		60
2009	1		111
2009	1		144
2009	1		140
2009	1		158
2009	1		69
2009	1		47
2009	1		113
2009	1		99
2009	1		91
2009	1		85
2009	1		54
2009	1		85
2009	1		56
2009	1		217
2009	1		200
2009	1		103
2009	1		163
2009	1		207
2009	1		226
2009	1		194
2009	1		201
2009	1		216
2009	1		158
2009	1		102
2009	1		63
2009	1		136
2009	1		69
2009	1		66
2009	1		125
2009	1		148
2009	1		88
2009	1		133
2009	1		128
2009	1		92
2009	1		125
2009	1		148
2009	1		64
2009	1		71
2009	1		62
2009	1		92
2009	1		100
2009	1		51
2009	1		69
2009	1		53
2009	1		101
2009	1		113
2009	1		68
2009	1		115
2009	1		48
2009	1		40
2009	1		58
2009	1		38
2009	1		106
2009	1		116
2009	1		68
2009	1		108
2009	1		95
2009	1		75
2009	1		74
2009	1		98
2009	1		124
2009	1		109
2009	1		96
2009	1		126
2009	1		130
2009	1		69
2009	1		110
2009	1		71
2009	1		107
2009	1		108
2009	1		118
2009	1		105
2009	1		133
2009	1		136
2009	1		102
2009	1		153
2009	1		135
2009	1		128
2009	1		122
2009	1		150
2009	1		113
2009	1		93
2009	1		107
2009	1		105
2009	1		105
2009	2	289	65
2009	2	238	75
2009	2	258	84
2009	2	317	51
2009	2	312	62
2009	2	263	41
2009	2	194	105
2009	2	192	178
2009	2	253	115
2009	2	192	112
2009	2	141	132
2009	2	106	71
2009	2	161	66
2009	2	167	109
2009	2	215	111
2009	2	277	126
2009	2	268	109
2009	2	237	66
2009	2	248	72
2009	2	205	67
2009	2	320	63
2009	2	206	62
2009	2	318	52
2009	2	323	47
2009	2	248	37
2009	2	213	54
2009	2	183	51
2009	2	171	96
2009	2	180	81
2009	2	227	45
2009	2	178	68
2009	2	291	56
2009	2	195	99
2009	2	188	104
2009	2	229	104
2009	2	163	160
2009	2	211	60
2009	2	258	99
2009	2	311
2009	2	228
2009	2	263	119
2009	2	180	129
2009	2	221	65
2009	2	250	89
2009	2	214	77
2009	2	205	47
2009	2	245	64
2009	2	236	56
2009	2	212	52
2009	2	217	96
2009	2	164	73
2009	2	138	37
2009	2	211	38
2009	2	266	33
2009	2	215	32
2009	2	203	36
2009	2	234	35
2009	2	333	45
2009	2	195	42
2009	2	178	45
2009	2	114	38
2009	2	194	137
2009	2	215	35
2009	2	166	133
2009	2	247	84
2009	2	285	128
2009	2	212	73
2009	2	284	45
2009	2	356	111
2009	2	351	118
2009	2	305	23
2009	2	368	101
2009	2	258	123
2009	2	365	92
2009	2	233	79
2009	2	336	81
2009	2	307	141
2009	2	267	87
2009	2	295	93
2009	2	198	129
2009	2	140	88
2009	2	200	21
2009	2	253	43
2009	2	275	58
2009	2	190	76
2009	2	208	49
2009	2	355	45
2009	2	273	91
2009	2	228	49
2009	2	202	70
2009	2	212	55
2009	2	181	84
2009	2	372	32
2009	2	255	149
2009	2	251	72
2009	2	333	78
2009	2	136	93
2009	2	120	143
2009	2	262	147
2009	2	242	97
2009	2	302	101
2009	2	273	40
2009	2	221	63
2009	2	309	29
2009	2	300	38
2009	2	245	18
2009	2	304	106
2009	2	148	53
2009	2	289	129
2009	2	132	102
2009	2	276	67
2009	2	304	69
2009	2	311	28
2009	2	229	23
2009	2	237	51
2009	2	230	134
2009	2	188	87
2009	2	219	141
2009	2	293	56
2009	2	387	50
2009	2	233	45
2009	2	281	49
2009	2	256	36
2009	2	155	39
2009	2	148	33
2009	2	192	131
2009	2	158	55
2009	2	251	41
2009	2	152	88
2009	2	110	96
2009	2	208	36
2009	2	72	44
2009	2	166	24
2009	2	208	21
2009	2	232	25
2009	2	299	53
2009	2	106	47
2009	2	209	39
2009	2	206	50
2009	2	200	28
2009	2	170	41
2009	2	189	70
2009	2	116	65
2009	2	168	139
2009	2	231	114
2009	2	219	131
2009	2	253	37
2009	2	252	33
2009	2	207	33
2009	2	130	37
2009	2	179	21
2009	2	255	24
2009	2	128	120
2009	2	178	74
2009	2	127	106
2009	2	181	137
2009	2	119	64
2009	2	227	87
2009	2	229	48
2009	2	203	53
2009	2	154	50
2009	2	228	28
2009	2	203	25
2009	2	124	101
2009	2	145	55
2009	2	162	28
2009	2	134	86
2009	2	168	36
2009	2	179	46
2009	2	167	84
2009	2	138	61
2009	2	191	76
2009	2	246	69
2009	2	465	121
2009	2	469	38
2009	2	459	57
2009	2	415	37
2009	2	334	50
2009	2	634	41
2009	2	531	57
2009	2	393	73
2009	2	312	55
2009	2	399	49
2009	2	597	110
2009	2	497	65
2009	2	594	68
2009	2	599	113
2009	2	321	44
2009	2	448	40
2009	2	618	99
2009	2	553	51
2009	2	709	128
2009	2	453	79
2009	2	534	85
2009	2	398
2009	2	578
2009	2	548	44
2009	2	356	33
2009	2	437	25
2009	2	206	34
2009	2	603	91
2009	2	102	45
2009	2	152	40
2009	2	218	32
2009	2	466	35
2009	2	536	30
2009	2	190	36
2009	2	359	31
2009	2	327	50
2009	2	653	63
2009	2	630	46
2009	2	474	33
2009	2	367	75
2009	2	463	49
2009	2	246	93
2009	2	465	38
2009	2	469	48
2009	2	459	50
2009	2	415	34
2009	2	334	71
2009	2	634	48
2009	2	531	48
2009	2	393
2009	2	312
2009	2	399	78
2009	2	597	36
2009	2	497	98
2009	2	594	88
2009	2	599	90
2009	2	321	72
2009	2	448	37
2009	2	618	76
2009	2	553	39
2009	2	709	35
2009	2	453	62
2009	2	534	36
2009	2	398	87
2009	2	578	82
2009	2	548
2009	2	356
2009	2	437	109
2009	2	206	115
2009	2	603	104
2009	2	102	120
2009	2	152	89
2009	2	218	121
2009	2	466	84
2009	2	536	84
2009	2	190	88
2009	2	359	104
2009	2	327	71
2009	2	653	115
2009	2	630	113
2009	2	474	83
2009	2	367	115
2009	2	463	108
2009	2	359	106
2009	2	222	94
2009	2	347	99
2009	2	627	123
2009	2	447	99
2009	2	646	119
2009	2	586	93
2009	2	688	117
2009	2	219	92
2009	2	298	96
2009	2	567	108
2009	2	427	94
2009	2	593	85
2009	2	740	112
2009	2	864	73
2009	2	568	57
2009	2	303	62
2009	2	202	112
2009	2	504	115
2009	2	712	107
2009	2	419	82
2009	2	602	82
2009	2	685	66
2009	2	294	68
2009	2	593	66
2009	2	563	58
2009	2	474	89
2009	2	640	116
2009	2	752	63
2009	2	569	62
2009	2	652	33
2009	2	528	76
2009	2	454	65
2009	2	427	76
2009	2	766	53
2009	2	468	94
2009	2	636	44
2009	2	643	87
2009	2	544	73
2009	2	512	99
2009	2	237	62
2009	2	657	69
2009	2	671	68
2009	2	774	101
2009	2	532	105
2009	2	528	144
2009	2	890	82
2009	2	600	122
2009	2	465	118
2009	2	305	108
2009	2	346	93
2009	2	358	113
2009	2	234	52
2009	2	546	44
2009	2	731	48
2009	2	719	47
2009	2	646	120
2009	2	423	134
2009	2	282	107
2009	2	561	126
2009	2	254	98
2009	2	711	109
2009	2	314	110
2009	2	385	107
2009	2	523	102
2009	2	396	125
2009	2	222	92
2009	2	426	117
2009	2	387	95
2009	2	218	84
2009	2	204	108
2009	2	653	98
2009	2	662	118
2009	2	602	109
2009	2	523	122
2009	2	493	109
2009	2	202	105
2009	2	232	104
2009	2	256	115
2009	2	574	97
2009	2	526
2009	2	483
2009	2	693
2009	2	386
2009	2	176
2009	2	530
2009	2	246
2009	2	591
2009	2	272
2009	2	629
2009	2	250
2009	2	609
2009	2	771
2009	2	750
2009	2	569
2009	2	538
2009	2	258
2009	2	668
2009	2	471
2009	2	519
2009	2	618
2009	2	586
2009	2	444
2009	2	359
2009	2	662
2009	2	629
2009	2	723
2009	2	631
2009	2	490
2009	2	782
2009	2	852
2009	2	783
2009	2	509
2009	2	668
2009	2	611
2009	2	108
2009	2	153
2009	2	188
2009	2	702
2009	2	534
2009	2	358
2009	2	614
2009	2	490
2009	2	603
2009	2	462
2009	2	491
2009	2	672
2009	2	737
2009	2	419
2009	2	576
2009	2	156
2009	2	357
2009	2	321
2009	2	208
2009	2	148
2009	2	161
2009	2	239
2009	2	178
2009	2	178
2009	2	222
2009	2	120
2009	2	224
2009	2	129
2009	2	255
2009	2	210
2009	2	281
2009	2	234
2009	2	201
2009	2	233
2009	2	254
2009	2	216
2009	2	259
2009	2	209
2009	2	190
2009	2	238
2009	2	218
2009	2	160
2009	2	210
2009	2	227
2009	2	120
2009	2	235
2009	2	152
2009	2	176
2009	2	219
2009	2	150
2009	2	140
2009	2	120
2009	2	193
2009	2	213
2009	2	646
2009	2	330
2009	2	708
2009	2	561
2009	2	531
2009	2	506
2009	2	616
2009	2	452
2009	2	573
2009	2	541
2009	2	492
2009	2	270
2009	2	401
2009	2	482
2009	2	552
2009	3	372	279
2009	3	479	237
2009	3	260	146
2009	3	326	297
2009	3	314	282
2009	3	193	104
2009	3	369	90
2009	3	429	193
2009	3	298	166
2009	3	383	298
2009	3	516	70
2009	3	500	76
2009	3	235	69
2009	3	446	251
2009	3	467	244
2009	3	469	247
2009	3	284	127
2009	3	400	264
2009	3	479	271
2009	3	442	131
2009	3	444	250
2009	3	250	144
2009	3	446	118
2009	3	273	271
2009	3	314	252
2009	3	322	119
2009	3	509	124
2009	3	469	164
2009	3	561	266
2009	3	437	296
2009	3	525	244
2009	3	183	79
2009	3	179	128
2009	3	497	125
2009	3	440	141
2009	3	454	101
2009	3	348	47
2009	3	524	118
2009	3	266	129
2009	3	380	33
2009	3	383	261
2009	3	520	315
2009	3	209	161
2009	3	372	254
2009	3	425	196
2009	3	599	280
2009	3	184	284
2009	3	510	122
2009	3	462	103
2009	3	478	295
2009	3	490	260
2009	3	450	71
2009	3	605	54
2009	3	525	148
2009	3	460	134
2009	3	531	132
2009	3	579	298
2009	3	615	289
2009	3	448	295
2009	3	564	98
2009	3	468	142
2009	3	529	301
2009	3	494	301
2009	3	557	347
2009	3	512	59
2009	3	669	111
2009	3	434	247
2009	3	429	81
2009	3	340	306
2009	3	389	127
2009	3	399	298
2009	3	564	307
2009	3	501	130
2009	3	154	337
2009	3	575	125
2009	3	566	128
2009	3	380	284
2009	3	554	287
2009	3	626	82
2009	3	515	142
2009	3	261	115
2009	3	650	73
2009	3	246	274
2009	3	448	155
2009	3	404	141
2009	3	630	51
2009	3	518	257
2009	3	226	128
2009	3	417	104
2009	3	392	71
2009	3	451	270
2009	3	568	293
2009	3	430	140
2009	3	482	246
2009	3	565	119
2009	3	507	279
2009	3	326	149
2009	3	401	93
2009	3	299	342
2009	3	282	292
2009	3	544	141
2009	3	352	99
2009	3	406	269
2009	3	398	259
2009	3	453	243
2009	3	295	270
2009	3	433	275
2009	3	323	270
2009	3	314	178
2009	3	477	132
2009	3	483	271
2009	3	306	154
2009	3	195	126
2009	3	444	125
2009	3	505	150
2009	3	580	130
2009	3	325	242
2009	3	204	233
2009	3	201	105
2009	3	292	219
2009	3	317	204
2009	3	569	224
2009	3	444	246
2009	3	466
2009	3	334	213
2009	3	417	282
2009	3	467	280
2009	3	221	254
2009	3	481	166
2009	3	502	160
2009	3	364	94
2009	3	550	92
2009	3	378	303
2009	3	478	112
2009	3	468	144
2009	3	457	84
2009	3	378	137
2009	3	402	126
2009	3	500	178
2009	3	397	280
2009	3	494	279
2009	3	398	121
2009	3	319	131
2009	3	275	102
2009	3	406	217
2009	3	511	274
2009	3	266	281
2009	3	455	111
2009	3	398	129
2009	3	488	102
2009	3	455	137
2009	3	434	240
2009	3	431	124
2009	3	361	105
2009	3	218	212
2009	3	432	127
2009	3	455	175
2009	3	216	106
2009	3	346	258
2009	3	461	137
2009	3	418	254
2009	3	464	226
2009	3	377	186
2009	3	519	157
2009	3	442	142
2009	3	533	269
2009	3	456	122
2009	3	346	90
2009	3	569	42
2009	3	283	150
2009	3	361	159
2009	3	206	258
2009	3	175	134
2009	3	461	103
2009	3	465	283
2009	3	325	275
2009	3	353	133
2009	3	539	128
2009	3	424	124
2009	3	209	129
2009	3	439	132
2009	3	639	139
2009	3	469	247
2009	3	514	282
2009	3	369	274
2009	3	354	110
2009	3	197	90
2009	3	494	74
2009	3	336	262
2009	3	232	240
2009	3	308	264
2009	3	330	177
2009	3	365	119
2009	3	251	69
2009	3	359	299
2009	3	423	138
2009	3	372	243
2009	3	324	285
2009	3	194	291
2009	3	317	283
2009	3	329	312
2009	3	287	285
2009	3	370	281
2009	3	257	182
2009	3	280	305
2009	3	232	282
2009	3	283	185
2009	3	336	166
2009	3	466	326
2009	3	280	323
2009	3	398	326
2009	3	167	242
2009	3	180	138
2009	3	319	85
2009	3	381	74
2009	3	171	144
2009	3	380	80
2009	3	292	81
2009	3	203	256
2009	3	312	83
2009	3	375	156
2009	3	376	88
2009	3	289	84
2009	3	301	161
2009	3	268	87
2009	3	151	101
2009	3	403	61
2009	3	288	148
2009	3	253	94
2009	3	352	111
2009	3	297	169
2009	3	319	98
2009	3	361	105
2009	3	339	274
2009	3	260	212
2009	3	369	85
2009	3	224	106
2009	3	284	117
2009	3	343	242
2009	3	236	217
2009	3	379	74
2009	3	349	68
2009	3	339	80
2009	3	303	34
2009	3	397	112
2009	3	249	99
2009	3	348	63
2009	3	233	92
2009	3	267	85
2009	3	372	90
2009	3	254	114
2009	3	229	92
2009	3	299	80
2009	3	354	110
2009	3	234	174
2009	3	407	224
2009	3	349	98
2009	3	354	69
2009	3	302	34
2009	3	314	40
2009	3	269	77
2009	3	258	93
2009	3	201	50
2009	3	156	76
2009	3	194	231
2009	3	375	63
2009	3	276	47
2009	3	244	61
2009	3	299	98
2009	3	254	49
2009	3	254	72
2009	3	262	50
2009	3	240	130
2009	3	346	111
2009	3	325	251
2009	3	273	116
2009	3	394	48
2009	3	413	124
2009	3	351	123
2009	3	411	72
2009	3	350	92
2009	3	150	246
2009	3	207	307
2009	3	251	310
2009	3	393	54
2009	3	346	80
2009	3	364	74
2009	3	388	91
2009	3	318	135
2009	3	344	103
2009	3	338	192
2009	3	180	179
2009	3	192	328
2009	3	295	162
2009	3	206	141
2009	3	412	162
2009	3	382	115
2009	3	260	91
2009	3	353	144
2009	3	272	121
2009	3	190	311
2009	3	312	190
2009	3	279	137
2009	3	250	107
2009	3	145	169
2009	3	249	120
2009	3	240	161
2009	3	264	39
2009	3	400	34
2009	3	297	143
2009	3	252	132
2009	3	287	148
2009	3	386	131
2009	3	302	150
2009	3	285	247
2009	3	170	43
2009	3	137	44
2009	3	230	45
2009	3	248	56
2009	3	292	89
2009	3	272	43
2009	3	293	17
2009	3	363	17
2009	3	210	134
2009	3	250	103
2009	3	257	73
2009	3	257	59
2009	3	258	100
2009	3	248	213
2009	3	274	163
2009	3	295	47
2009	3	311	45
2009	3	434	66
2009	3	365	231
2009	3	391	240
2009	3	188	74
2009	3	334	108
2009	3	374	185
2009	3	258	116
2009	3	129	76
2009	3	348	47
2009	3	309	47
2009	3	146	242
2009	3	150	61
2009	3	302	30
2009	3	302	37
2009	3	271	63
2009	3	286	125
2009	3	268	78
2009	3	364	36
2009	3	278	61
2009	3	308	43
2009	3	238	49
2009	3	229	50
2009	3	319	34
2009	3	414	77
2009	3	85	77
2009	3	264	72
2009	3	341	66
2009	3	384	282
2009	3	313	63
2009	3	307	139
2009	3	284	325
2009	3	295	156
2009	3	292	100
2009	3	200	72
2009	3	322	283
2009	3	234	90
2009	3	235	73
2009	3	139	74
2009	3	209	119
2009	3	141	113
2009	3	105	83
2009	3	376	78
2009	3	393	64
2009	3	203	304
2009	3	344	208
2009	3	328	285
2009	3	344
2009	3	307	121
2009	3	236	72
2009	3	353	124
2009	3	248	55
2009	3	351	197
2009	3	196	61
2009	3	363	77
2009	3	262	58
2009	3	325	117
2009	3	338	93
2009	3	149	82
2009	3	145	136
2009	3	347	56
2009	3	327	68
2009	3	199	60
2009	3	315	125
2009	3	356	85
2009	3	341	82
2009	3	266	136
2009	3	217	135
2009	3	289	102
2009	3	353	52
2009	3	284	71
2009	3	341	135
2009	3	219	117
2009	3	372	235
2009	3	228	269
2009	3	359	71
2009	3	386	78
2009	3	323	58
2009	3	395	129
2009	3	190	129
2009	3	338	73
2009	3	452	68
2009	3	185	61
2009	3	176	239
2009	3	306	83
2009	3	204	84
2009	3	287	229
2009	3	302	136
2009	3	294	50
2009	3	310	57
2009	3	200	93
2009	3	244	107
2009	3	251	107
2009	3	358	126
2009	3	301	235
2009	3	300	245
2009	3	311	96
2009	3	270	89
2009	3	186	242
2009	3	374	76
2009	3	181	108
2009	3	339	127
2009	3	374	202
2009	3		141
2009	3		112
2009	3		127
2009	3	345	106
2009	3	369	156
2009	3	167	226
2009	3	337	131
2009	3	308	94
2009	3	318	56
2009	3	360	78
2009	3	326	158
2009	3	238	124
2009	3	486	114
2009	3	360	137
2009	3	297	210
2009	3	183	163
2009	3	345	163
2009	3	213	71
2009	3	261	153
2009	3	319	124
2009	3	289	91
2009	3	270	52
2009	3	240	73
2009	3	351	120
2009	3	308	69
2009	3	296	61
2009	3	300	282
2009	3	314	226
2009	3	413	237
2009	3	309	214
2009	3	350	130
2009	3	326	127
2009	3	402	134
2009	3	282	127
2009	3	163	101
2009	3	169	122
2009	3	302	241
2009	3	281	229
2009	3	188	231
2009	3	218	222
2009	3	266	217
2009	3	369	259
2009	3	146	212
2009	3	370	220
2009	3	289	135
2009	3	115	112
2009	3	292	121
2009	3	354	232
2009	3	350	120
2009	3	326	101
2009	3	351	130
2009	3	251	235
2009	3	366	235
2009	3	293	98
2009	3	301
2009	3	298	88
2009	3	363	193
2009	3	278	185
2009	3	304	88
2009	3	136	75
2009	3	153	127
2009	3	259	102
2009	3	260	152
2009	3	228	128
2009	3	335	58
2009	3	280	167
2009	3	378	92
2009	3	208	79
2009	3	293	64
2009	3	231
2009	3	391	102
2009	3	348	75
2009	3	344	95
2009	3	173	94
2009	3	163	103
2009	3	287	105
2009	3	274	92
2009	3	300	68
2009	3	293	71
2009	3	183	71
2009	3	284	37
2009	3	429	33
2009	3	364	60
2009	3	384	39
2009	3	439	54
2009	3	365	52
2009	3	404	95
2009	3	254	125
2009	3	223	96
2009	3	153	103
2009	3	225	94
2009	3	328	58
2009	3	282	75
2009	3	250	58
2009	3	301	165
2009	3	293	131
2009	3	360	106
2009	3	399	47
2009	3	307	47
2009	3	275	86
2009	3	315	114
2009	3	321
2009	3	397	270
2009	3	356	254
2009	3	293	115
2009	3	287	96
2009	3	301	97
2009	3	244	241
2009	3	228	157
2009	3	259	103
2009	3	362	276
2009	3	432	246
2009	3	378	80
2009	3	354	97
2009	3	428	235
2009	3	285	294
2009	3	298	273
2009	3	308	105
2009	3	255	94
2009	3	198	112
2009	3	281	91
2009	3	386	51
2009	3	173	332
2009	3	242	326
2009	3	174	119
2009	3	341	118
2009	3	351	91
2009	3	402	99
2009	3	371	94
2009	3	315	121
2009	3	245	96
2009	3	386	67
2009	3	340	75
2009	3	277	248
2009	3	280	308
2009	3	296	314
2009	3	303	278
2009	3	353	112
2009	3	362	282
2009	3	375	292
2009	3	303	304
2009	3	386	288
2009	3	371	325
2009	3	198	152
2009	3	252	107
2009	3	274
2009	3	306	39
2009	3	342	32
2009	3	131	41
2009	3	163	21
2009	3	251	29
2009	3	220	127
2009	3	125	28
2009	3	325	210
2009	3	294	52
2009	3	346	207
2009	3	189	214
2009	3	160	68
2009	3	361	27
2009	3	382	20
2009	3	374	26
2009	3	380	65
2009	3	253	54
2009	3	284	27
2009	3	259	253
2009	3	458	235
2009	3	209	247
2009	3	288	260
2009	3	234	117
2009	3	417	62
2009	3	292	110
2009	3	307	317
2009	3	320	335
2009	3	333	297
2009	3	251	170
2009	3	381	305
2009	3	290
2009	3	324	115
2009	3	178	68
2009	3	285	58
2009	3	364	75
2009	3	251	65
2009	3	236	57
2009	3	261	196
2009	3	272	63
2009	3	165	61
2009	3	375	58
2009	3	245	24
2009	3	148	23
2009	3	152	25
2009	3	140	21
2009	3	389	224
2009	3	250	30
2009	3	220	56
2009	3	264	64
2009	3	409	65
2009	3	345	78
2009	3	127	133
2009	3	388	147
2009	3	217	273
2009	3	348	275
2009	3	366	222
2009	3	287	36
2009	3	342	36
2009	3	255	49
2009	3	311	40
2009	3	246	92
2009	3	354	31
2009	3	201	35
2009	3	103	33
2009	3	239	55
2009	3	437	69
2009	3	365	72
2009	3	226	19
2009	3	374	286
2009	3	307	41
2009	3	120	67
2009	3	169	27
2009	3	324	33
2009	3	145	34
2009	3	270	50
2009	3	200	38
2009	3	300	48
2009	3	138	158
2009	3	359	101
2009	3	295	145
2009	3	195	30
2009	3	151	36
2009	3	288	39
2009	3	366	84
2009	3	323	118
2009	3	341	135
2009	3	368	133
2009	3	243	80
2009	3	325	33
2009	3	333	42
2009	3	299	39
2009	3	263	62
2009	3	176	89
2009	3	338	53
2009	3	219	42
2009	3	198	43
2009	3	199	45
2009	3	298	34
2009	3	316	51
2009	3	348	68
2009	3	365	61
2009	3	304	28
2009	3	354	32
2009	3	227	31
2009	3	374	317
2009	3	268	84
2009	3	244	70
2009	3	358	46
2009	3	304	86
2009	3	318	45
2009	3	302	48
2009	3	285	75
2009	3	335	314
2009	3	278	341
2009	3	239	326
2009	3	291	76
2009	3	327	83
2009	3	249	313
2009	3	278	208
2009	3	191	232
2009	3	203	80
2009	3	321	102
2009	3	281	120
2009	3	356	89
2009	3	316	89
2009	3	321	219
2009	3	268	82
2009	3	308	98
2009	3	279	44
2009	3	338	49
2009	3	270	53
2009	3	421	92
2009	3	333	66
2009	3	332	97
2009	3	363	207
2009	3	220	104
2009	3	270	237
2009	3	306	298
2009	3	239	272
2009	3	338
2009	3	297
2009	3	345
2009	3	258
2009	3	185
2009	3	286
2009	3	214
2009	3	335
2009	3	263
2009	3	288
2009	3	287
2009	3	196
2009	3	304
2009	3	411
2009	3	396
2009	3	424
2009	3	274
2009	3	475
2009	3	437
2009	3	352
2009	3	360
2009	3	447
2009	3	453
2009	3	407
2009	3
2009	3	176
2009	3	129
2009	3	173
2009	3	112
2009	3	115
2009	3	129
2009	3	152
2009	3	125
2009	3	152
2009	3	179
2009	3	129
2009	3	163
2009	3	152
2009	3	267
2009	3	193
2009	3	166
2009	3	167
2009	3	153
2009	3	144
2009	3	129
2009	3	148
2009	3	143
2009	3	131
2009	3	174
2009	3	151
2009	3	191
2009	3	146
2009	3	138
2009	3	170
2009	3	179
2009	3	149
2009	3	180
2009	3	175
2009	3	199
2009	3	180
2009	3	151
2009	3	173
2009	3	118
2009	3	183
2009	3	111
2009	3	155
2009	3	224
2009	3	193
2009	3	164
2009	3	118
2009	3	126
2009	3	160
2009	3	124
2009	3	118
2009	3	102
2009	3	197
2009	3
2009	3	161
2009	3	150
2009	3	182
2009	3	145
2009	3	137
2009	3	223
2009	3	241
2009	3	170
2009	3	167
2009	3	145
2009	3	161
2009	3	153
2009	3	170
2009	3	156
2009	3	217
2009	3	201
2009	3	155
2009	3	169
2009	3	177
2009	3	115
2009	3	135
2009	3	174
2009	3	197
2009	3	215
2009	3	130
2009	3	191
2009	3	115
2009	3	149
2009	3	130
2009	3	131
2009	3	175
2009	3
2009	3	261
2009	3	116
2009	3	236
2009	3	203
2009	3	197
2009	3	270
2009	3	274
2009	3	150
2009	3	231
2009	3	209
2009	3	230
2009	3	208
2009	3	171
2009	3	213
2009	3	218
2009	3
2009	3	145
2009	3	252
2009	3	404
2009	3	250
2009	3	401
2009	3	272
2009	3	328
2009	3	132
2009	3	292
2009	3	330
2009	3	320
2009	3	186
2009	3	343
2009	3	326
2009	4
2009	4	195	67
2009	4	282	81
2009	4	142	111
2009	4	250	103
2009	4	233	80
2009	4	224	107
2009	4	311	103
2009	4	233	92
2009	4	175	69
2009	4	277	60
2009	4	259	67
2009	4	125	75
2009	4	184	97
2009	4	266	74
2009	4	129	70
2009	4	203	98
2009	4	289	121
2009	4	280	69
2009	4	214	96
2009	4	252	189
2009	4	179	152
2009	4	162	148
2009	4	269	159
2009	4	365	78
2009	4	175	138
2009	4	184	109
2009	4	283	144
2009	4	289	151
2009	4	195	100
2009	4	237	112
2009	4	277	117
2009	4	195	97
2009	4	196	103
2009	4	272	155
2009	4	276	130
2009	4	203	143
2009	4	216	180
2009	4	199	163
2009	4	206	96
2009	4	162	36
2009	4	290	32
2009	4	172	30
2009	4	278	31
2009	4	194	41
2009	4	220	34
2009	4	211	40
2009	4	248	30
2009	4	321	32
2009	4	307	36
2009	4	305	36
2009	4	197	60
2009	4	238	33
2009	4	213	53
2009	4	228	83
2009	4	228	78
2009	4	238	67
2009	4	168	27
2009	4	140	36
2009	4	158	36
2009	4	205	79
2009	4	234	51
2009	4	165	72
2009	4	254	142
2009	4	244	77
2009	4	235	54
2009	4	219	60
2009	4	268	132
2009	4	223	115
2009	4	263	92
2009	4	210	171
2009	4	167	112
2009	4	230	130
2009	4	252	56
2009	4	274	168
2009	4	225	148
2009	4	233	75
2009	4	188	152
2009	4	327	170
2009	4	211	105
2009	4	279	83
2009	4	287	102
2009	4	171	150
2009	4	229	150
2009	4	330
2009	4	274	154
2009	4	335	52
2009	4	282	51
2009	4	361	107
2009	4	294	119
2009	4	184	126
2009	4	335	141
2009	4	174	119
2009	4	245	96
2009	4	303	164
2009	4	303	236
2009	4	211	151
2009	4	234	153
2009	4	203	146
2009	4	209	132
2009	4	201	134
2009	4	255	57
2009	4	188	203
2009	4	214	91
2009	4	225	159
2009	4	247	107
2009	4	158	98
2009	4	211	108
2009	4	162	112
2009	4	188	123
2009	4		138
2009	4	83	75
2009	4	153	64
2009	4	128	44
2009	4	172	40
2009	4	392	181
2009	4	346	134
2009	4	377	194
2009	4	336	123
2009	4	263	135
2009	4	232	106
2009	4	391	106
2009	4	280	182
2009	4	264	146
2009	4	321	109
2009	4	211	160
2009	4	124	163
2009	4	180	142
2009	4	234	133
2009	4	249	195
2009	4	195	135
2009	4	231	130
2009	4	137
2009	4	242
2009	4	292	285
2009	4	236	174
2009	4	257	238
2009	4	271	131
2009	4	216	315
2009	4	232	154
2009	4	117	132
2009	4	122	142
2009	4	125	149
2009	4	115	131
2009	4	124	115
2009	4	383	107
2009	4	364	118
2009	4	377	120
2009	4	377	127
2009	4	380	83
2009	4	195
2009	4	301
2009	4	227
2009	4	368
2009	4	127
2009	4	258
2009	4	253
2009	4	378
2009	4	269
2009	4	187
2009	4	243
2009	4	189
2009	4	309
2009	4	299
2009	4	284
2009	4	271
2009	4	278
2009	4	323
2009	4	261
2009	4	171
2009	4	292
2009	4	199
2009	4	296
2009	4	230
2009	4	330
2009	4	304
2009	4	282
2009	4	297
2009	4	230
2009	4	298
2009	4	365
2009	4	234
2009	4	327
2009	4	158
2009	4	353
2009	4	194
2009	4	265
2009	4	318
2009	4	373
2009	4	371
2009	4	368
2009	4	203
2009	4	363
2009	4	269
2009	5	329
2009	5	280	135
2009	5	162	131
2009	5	122	159
2009	5	84	142
2009	5	358	66
2009	5	201	141
2009	5	183	149
2009	5	289	109
2009	5	212	122
2009	5	120	57
2009	5	219	137
2009	5	205	158
2009	5	222	170
2009	5	430	152
2009	5	345	147
2009	5	304	172
2009	5	240	142
2009	5	198	145
2009	5	289	125
2009	5	354	137
2009	5	233	134
2009	5	256	96
2009	5	175	99
2009	5	320	130
2009	5	158	120
2009	5	210	80
2009	5	196	82
2009	5	451	86
2009	5	230	74
2009	5	243	105
2009	5	117	76
2009	5	273	150
2009	5	367	153
2009	5	219	127
2009	5	294	175
2009	5	250	163
2009	5	331	172
2009	5	214	153
2009	5	133	171
2009	5	304	157
2009	5	189	191
2009	5	258
2009	5	298	165
2009	5	186	90
2009	5	405	75
2009	5	242	140
2009	5	139	134
2009	5	208	104
2009	5	146	152
2009	5	316	125
2009	5	208	213
2009	5	475	114
2009	5	348	145
2009	5	291	116
2009	5	425	127
2009	5	127	83
2009	5	142	84
2009	5	165	139
2009	5	411	185
2009	5	439	193
2009	5	310	147
2009	5	233	304
2009	5	314	132
2009	5	405
[truncated: 5,277 more rows]
